# Supplementary material for: Untangling Synergistic Effects of Intersecting Social Identities with Partial Information Decomposition
Source: Entropy (Basel). 2022 Sep 28;24(10):1387. doi: 10.3390/e24101387 (PMC9611752; doi:10.3390/e24101387)
Supplement: Supplementary file 1 [file entropy-24-01387-s001.zip]

Archive with 3 entries (2 files):
- Supplementary (SI PDF + Script.zip)/
- Supplementary (SI PDF + Script.zip)/Scripts.zip
- Supplementary (SI PDF + Script.zip)/supplementary_material.zip
